# Supplementary material for: Animal Magnetism: Metaphoric Cues Alter Perceptions of Romantic Partners and Relationships
Source: PLoS One. 2016 May 26;11(5):e0155943. doi: 10.1371/journal.pone.0155943 (PMC4881897; doi:10.1371/journal.pone.0155943)
Supplement: S3 File — Study 1 data in comma-delimited (.csv) file format. (CSV) [file pone.0155943.s003.csv]

Cond	Dummy1	sat	attract	intimacy	commit	totPA	totNA	ROSEN	AVOID	ANX	PMP_achievement	PMP_relationship	PMP_religion	PMP_selftranscend	PMP_selfaccept	PMP_intimacy	PMP_fairness	destiny	growth	relationship	gender	age	latino	race	race_spec
3	0	2.2	3.6	3.8	2.4	4.11111111111111	5	5.77777777777778	3.83333333333333	4.16666666666667	5.33333333333333	6.66666666666667	5	5.66666666666667	5.33333333333333	7	5.33333333333333	4.63636363636364	5.09090909090909	1	2	20	2	5	99
3	0	2.2	5.4	3.2	2.6	4.33333333333333	3.77777777777778	3.5	3.41666666666667	4.33333333333333	5.33333333333333	5.33333333333333	5	5	5	6.66666666666667	4	3.90909090909091	5.45454545454545	2	2	18	2	5	99
2	0	2.6	4.6	4.2	3.4	2.88888888888889	5.55555555555556	3.14285714285714	4.91666666666667	6.33333333333333	7	7	7	7	6.66666666666667	7	7	4.81818181818182	5.18181818181818	2	2	19	2	5	99
3	0	2.4	3.2	4.6	1.6	5.55555555555556	4.33333333333333	4.57142857142857	3.5	4.16666666666667	6.33333333333333	5.66666666666667	5.66666666666667	5.66666666666667	4.66666666666667	5.33333333333333	5.66666666666667	2.72727272727273	5.45454545454545	2	2	19	2	5	99
2	0	3.4	3.8	4.4	2.4	5.66666666666667	3	5.6	3.75	4.16666666666667	6.33333333333333	6	5	6	7	6	6.66666666666667	2.27272727272727	5.18181818181818	1	2	18	2	5	99
3	0	4	5.8	4.2	4	5.77777777777778	3.11111111111111	4.77777777777778	2.75	2.16666666666667	5.66666666666667	6	5.33333333333333	6	5.66666666666667	6.33333333333333	6.33333333333333	4.36363636363636	5.27272727272727	2	2	18	2	5	99
2	0	5	4	4.8	4.6	5.22222222222222	1.88888888888889	5.3	2.58333333333333	2.66666666666667	5.66666666666667	5.66666666666667	5	5	5.33333333333333	5.66666666666667	5.33333333333333	3.36363636363636	5.27272727272727	1	2	18	2	5	99
1	1	4.2	6.2	3	4.8	4.88888888888889	3.88888888888889	4.11111111111111	4.33333333333333	5.66666666666667	6.33333333333333	5.33333333333333	6.33333333333333	5.33333333333333	6.66666666666667	6.66666666666667	7	2.63636363636364	5.81818181818182	2	2	18	2	5	99
3	0	4.2	4.8	6.6	4.8	5.33333333333333	3.44444444444444	5.5	3.5	4.16666666666667	6	6	5.33333333333333	4.66666666666667	6	7	5.33333333333333	4.72727272727273	4.54545454545455	1	2	18	1	8	Hispanic
1	1	4.6	5	5.8	5	4	3.88888888888889	3.6	3.58333333333333	3.83333333333333	5.66666666666667	5.66666666666667	6	6	5.66666666666667	6.66666666666667	7	4.54545454545455	5.72727272727273	1	2	18	2	5	99
2	0	4.4	5.6	6.4	4.8	5.44444444444444	2.77777777777778	2.9	2.41666666666667	2.16666666666667	4.66666666666667	4.33333333333333	4.33333333333333	4	4.33333333333333	5	5.33333333333333	2.18181818181818	4.18181818181818	1	1	20	2	5	99
3	0	4	5	5.8	3.6	5.77777777777778	2	5.6	2.83333333333333	3	6	7	6	6.33333333333333	6	7	5.66666666666667	4.09090909090909	4.81818181818182	1	2	19	2	5	99
1	1	4	5	5.2	5.4	3.22222222222222	3.11111111111111	3.55555555555556	3.25	4	4.66666666666667	5.33333333333333	5.66666666666667	5.33333333333333	6	6	5.33333333333333	2.45454545454545	5	1	2	18	2	5	99
3	0	4.8	5.2	6.2	4.2	5.88888888888889	2.22222222222222	4.9	2.83333333333333	3.16666666666667	6	6	5.66666666666667	6.33333333333333	6	6	6	4	4.81818181818182	1	1	19	2	3	99
2	0	4.8	6	7	5	4.77777777777778	3.11111111111111	5.4	3.75	4.33333333333333	7	7	5.66666666666667	7	7	7	6.66666666666667	3.36363636363636	5.54545454545455	2	2	18	2	5	99
2	0	3.4	3.4	4.2	3.2	5.11111111111111	1.88888888888889	5.1	3.91666666666667	3.5	6.33333333333333	6.33333333333333	6.33333333333333	7	6	6.66666666666667	6.66666666666667	4.27272727272727	4.63636363636364	2	2	18	2	5	99
3	0	3.6	5.6	6.6	5.4	3.22222222222222	4.55555555555556	2.5	3.66666666666667	4	5	5	5	5.66666666666667	4.66666666666667	5.33333333333333	5.33333333333333	2.63636363636364	5.36363636363636	1	2	19	2	5	99
3	0	4	2	4	4	3.44444444444444	4.11111111111111	3.66666666666667	4.5	4.66666666666667	6	5.66666666666667	5	6.33333333333333	5.33333333333333	6.33333333333333	5.33333333333333	3.90909090909091	4.81818181818182	2	1	20	2	5	99
2	0	4	4	4	4	4.33333333333333	3.44444444444444	5.4	3.5	3.66666666666667	5.33333333333333	4	4.66666666666667	4.66666666666667	5	5.66666666666667	5	3.45454545454545	4.81818181818182	1	1	21	2	5	99
1	1	4	4.6	6	3.8	5	2.66666666666667	4.4	3.66666666666667	3.83333333333333	6	4.66666666666667	6.33333333333333	5.33333333333333	5.33333333333333	5.66666666666667	5.33333333333333	4.63636363636364	5.45454545454545	2	1	18	1	5	99
3	0	4.4	4.4	5.4	4.8	4.55555555555556	3.33333333333333	3.5	3.5	2.66666666666667	5.33333333333333	5	5.33333333333333	6	5.33333333333333	5.66666666666667	6.33333333333333	5.27272727272727	5.36363636363636	1	2	19	2	5	99
3	0	5.4	6.2	6.2	6.8	4.22222222222222	3	4.1	3	3.5	5.33333333333333	3.66666666666667	5.33333333333333	5	5.33333333333333	6.66666666666667	6	3.54545454545455	5.27272727272727	1	2	18	2	5	99
2	0	5.2	6.8	7	7	4.66666666666667	2.55555555555556	5	2.75	2.33333333333333	7	5.66666666666667	6.33333333333333	6.66666666666667	7	7	7	4.63636363636364	5.09090909090909	1	2	18	2	5	99
2	0	5.4	6.2	6.2	6.8	3.88888888888889	3	4.7	3.25	4	5.33333333333333	3.66666666666667	4	5.33333333333333	5.66666666666667	6.66666666666667	5	2.81818181818182	5.27272727272727	1	2	19	2	5	99
3	0	5.4	6	6.6	6	5.55555555555556	4.11111111111111	3.6	3.5	3.5	7	6.33333333333333	6.66666666666667	6.33333333333333	5.66666666666667	6.66666666666667	7	3.45454545454545	5.81818181818182	1	2	18	1	5	99
1	1	5.8	6.4	7	7	4.44444444444444	4	3.7	3.33333333333333	4.16666666666667	7	7	6	7	7	7	7	4.45454545454545	5.72727272727273	1	2	18	2	2	99
2	0	5	4.8	6.2	5.4	4.33333333333333	2.66666666666667	5.44444444444444	2.83333333333333	2.5	5.66666666666667	3.66666666666667	5.66666666666667	5.33333333333333	5.66666666666667	5.33333333333333	6.33333333333333	2.09090909090909	5.90909090909091	1	1	18	2	5	99
1	1	5.4	6.4	5.6	6.8	5.11111111111111	2.88888888888889	4.3	3	2.83333333333333	6	4.66666666666667	5.33333333333333	5.33333333333333	6.33333333333333	6.33333333333333	5	3.90909090909091	5.18181818181818	2	1	19	2	6	99
2	0	4.8	6.4	5.8	6.4	3.33333333333333	4.77777777777778	4.55555555555556	4.16666666666667	5.5	5.33333333333333	5.66666666666667	3.66666666666667	5.66666666666667	5	6.33333333333333	5.33333333333333	3.27272727272727	4.90909090909091	2	1	20	2	5	99
1	1	6	7	6.8	6.8	4.55555555555556	2.88888888888889	5.66666666666667	2.16666666666667	2.33333333333333	5.33333333333333	4	3.66666666666667	5.33333333333333	4.66666666666667	6.66666666666667	7	3.09090909090909	5.63636363636364	1	2	18	2	5	99
1	1	5.8	6.4	7	6.2	5.77777777777778	1.55555555555556	5.6	2.66666666666667	2.33333333333333	6.33333333333333	5.33333333333333	5.33333333333333	5.66666666666667	6	6.66666666666667	6.33333333333333	4.09090909090909	5.18181818181818	1	2	18	2	5	99
3	0	6.4	7	7	5.8	6	1.11111111111111	6	2.41666666666667	3	6.66666666666667	6.33333333333333	6.33333333333333	6.33333333333333	6.66666666666667	7	7	4.18181818181818	5.90909090909091	1	2	18	2	5	99
3	0	4.2	6.2	4	5.2	4.44444444444444	4.11111111111111	4.2	4	5.83333333333333	4.33333333333333	5.33333333333333	4.33333333333333	4.66666666666667	4	6.66666666666667	5.33333333333333	4	5.36363636363636	1	2	18	2	5	99
3	0	4.8	5.4	5.6	5.8	3.77777777777778	2.88888888888889	5.11111111111111	3.33333333333333	4.5	7	6.66666666666667	7	6.66666666666667	7	7	7	3.27272727272727	6.63636363636364	1	2	18	2	5	99
2	0	5.2	7	5.8	7	3.66666666666667	2.22222222222222	4.1	3.33333333333333	4.83333333333333	5.33333333333333	6	5.66666666666667	5	6.33333333333333	7	6.66666666666667	5.27272727272727	6.81818181818182	1	2	19	2	5	99
3	0	5.4	5.4	5	4.6	5.55555555555556	3	5	3.75	4.83333333333333	6	6	6	6.33333333333333	6	6.33333333333333	6	3.54545454545455	5	2	2	18	2	5	99
2	0	5	7	5	6.6	4.44444444444444	3.33333333333333	2.4	3.66666666666667	4.33333333333333	4.66666666666667	5	4.33333333333333	4.66666666666667	5	5.66666666666667	5.33333333333333	3.27272727272727	4.72727272727273	1	2	19	2	5	99
2	0	5	6.2	5	4.2	3.44444444444444	2.88888888888889	3.6	3.41666666666667	4.16666666666667	4.66666666666667	4.33333333333333	4.66666666666667	4.66666666666667	4.66666666666667	5	4.66666666666667	4.54545454545455	4.90909090909091	1	2	22	1	6	99
2	0	5.4	5.4	5.4	4.8	5.66666666666667	3.66666666666667	4	4.16666666666667	4.33333333333333	6	6	5.33333333333333	6	5.66666666666667	5.66666666666667	5.66666666666667	3.45454545454545	5.36363636363636	1	2	18	2	5	99
3	0	5.6	6	6.8	7	4	3.22222222222222	4.2	3.91666666666667	4.33333333333333	5.33333333333333	5.66666666666667	6	6.33333333333333	6.66666666666667	6.33333333333333	6.66666666666667	3.54545454545455	4.36363636363636	2	2	18	2	5	99
1	1	4.8	5	5	5.6	4.33333333333333	3.22222222222222	3.88888888888889	3.75	4.16666666666667	5	5	5	5.33333333333333	5.66666666666667	6	6	4.09090909090909	5.36363636363636	2	1	18	2	5	99
1	1	5.6	5.4	4.2	6.4	3.55555555555556	3.11111111111111	2.6	3.16666666666667	3.33333333333333	4.66666666666667	4.33333333333333	4.66666666666667	5	5	5.33333333333333	6	2.27272727272727	4.45454545454545	2	2	20	2	5	99
3	0	5.6	6.8	5.8	6.2	4.66666666666667	4	3.1	3.75	4.66666666666667	4.66666666666667	4.33333333333333	4.33333333333333	4.33333333333333	4.33333333333333	4.33333333333333	4.66666666666667	3.18181818181818	4.27272727272727	1	1	18	2	2	99
1	1	5.8	6.8	6	7	5.55555555555556	3.22222222222222	4.6	3.25	4.5	6	5	5.66666666666667	6	6.33333333333333	6.66666666666667	6	4.72727272727273	6.18181818181818	1	2	19	2	5	99
2	0	5.8	6.6	6	6.4	5.22222222222222	1.88888888888889	4.8	3.66666666666667	4.5	5.33333333333333	4.66666666666667	4.66666666666667	5	6	6	5.66666666666667	4.18181818181818	5.27272727272727	1	2	18	2	5	99
2	0	5.4	5	6.4	4.6	4.11111111111111	2	3.22222222222222	2.83333333333333	2.66666666666667	5.33333333333333	5.33333333333333	5	4.66666666666667	5	5.66666666666667	5.66666666666667	2.90909090909091	5.36363636363636	1	1	18	1	8	Hispanic
2	0	5.8	6.4	6	6.8	4.22222222222222	4.55555555555556	3.33333333333333	3.83333333333333	4.33333333333333	5.33333333333333	4.66666666666667	4.33333333333333	5	5.33333333333333	6	5.66666666666667	4.09090909090909	4.90909090909091	2	1	20	2	5	99
1	1	5	5.6	5.8	5.8	5.66666666666667	1	5	3.08333333333333	3.5	4.33333333333333	5	5	4.66666666666667	5.33333333333333	6	5.33333333333333	3.09090909090909	4.72727272727273	1	2	19	2	5	99
2	0	5.4	6.4	6	7	5	3	6	2.08333333333333	2.33333333333333	6.33333333333333	5	5	5.66666666666667	6	6.33333333333333	6	4	6.90909090909091	1	2	19	2	5	99
3	0	5.8	6.6	6.4	6.8	6.66666666666667	3.44444444444444	5.33333333333333	3.91666666666667	5	6.33333333333333	5.66666666666667	6	6.33333333333333	6.33333333333333	7	6.66666666666667	4.54545454545455	6.27272727272727	1	2	19	2	5	99
2	0	4.8	5.8	4.6	5.4	4.88888888888889	2.77777777777778	4.7	3.91666666666667	5.83333333333333	5.66666666666667	5.66666666666667	6	6.33333333333333	6.33333333333333	6.33333333333333	6.66666666666667	3.45454545454545	5.18181818181818	1	1	19	2	5	99
3	0	5.6	5.8	7	5.8	4.88888888888889	2.88888888888889	4.6	3	2.5	7	5.33333333333333	6.33333333333333	6	6.66666666666667	7	6	1.27272727272727	5.45454545454545	1	1	19	2	5	99
1	1	5.8	5.8	6	6	3.33333333333333	1.44444444444444	4.6	3.16666666666667	3.83333333333333	5.66666666666667	6.33333333333333	6	5.66666666666667	5.66666666666667	6.33333333333333	5	2.27272727272727	5.90909090909091	1	2	20	2	6	99
2	0	5.8	5.4	6.4	6.6	5	2.11111111111111	5.3	3.08333333333333	3.66666666666667	5.66666666666667	5.33333333333333	5.66666666666667	5.33333333333333	5	6.33333333333333	6	3.72727272727273	5.36363636363636	1	2	18	2	5	99
1	1	5.8	6.2	6.6	6.6	2.33333333333333	2.44444444444444	4.11111111111111	2.83333333333333	2.83333333333333	7	6.33333333333333	6.66666666666667	7	7	7	7	3.09090909090909	5.18181818181818	1	1	19	2	5	99
3	0	5.8	6.2	6.4	7	2.55555555555556	5.66666666666667	3.28571428571429	3.66666666666667	4.33333333333333	7	6.33333333333333	7	7	6.66666666666667	7	7	3.36363636363636	4.27272727272727	1	1	19	2	5	99
2	0	6.2	6.6	7	7	5.77777777777778	2.22222222222222	5.5	2.08333333333333	1.66666666666667	6.33333333333333	6	6.33333333333333	6.33333333333333	6.33333333333333	7	6.33333333333333	3.45454545454545	4.09090909090909	1	1	21	2	5	99
2	0	5.8	4	6	4.2	5.77777777777778	2.55555555555556	4.4	4.33333333333333	4.33333333333333	5	7	4.66666666666667	5.66666666666667	5.33333333333333	5.33333333333333	5.66666666666667	5.54545454545455	6.36363636363636	2	1	19	2	5	99
2	0	5.6	5.4	5.8	5.4	5.11111111111111	3.33333333333333	4.1	3.25	3.66666666666667	5.66666666666667	6	5	5.33333333333333	5.66666666666667	5.66666666666667	4.66666666666667	3.18181818181818	4.45454545454545	1	1	19	2	5	99
2	0	5.8	6	6	5.6	6.88888888888889	1.33333333333333	5.33333333333333	3.83333333333333	4.33333333333333	5.66666666666667	6	5.66666666666667	5.66666666666667	6	6	6	4.18181818181818	4.72727272727273	1	1	18	2	1	99
1	1	6	5.2	6.6	5	6	2.66666666666667	5	3.41666666666667	3.16666666666667	6.33333333333333	5	6	5.66666666666667	6.66666666666667	6.33333333333333	7	3.27272727272727	5.18181818181818	1	1	20	2	5	99
2	0	6	6	6	6	6	2.44444444444444	5	3.66666666666667	4.66666666666667	6	6	6	6	6	6	6	5.45454545454545	5.81818181818182	2	2	18	2	5	99
2	0	5.8	4.6	6	3.4	5	2.55555555555556	5.8	3.5	3.16666666666667	4	4	4.33333333333333	4.33333333333333	5.33333333333333	7	4.66666666666667	3.54545454545455	5.72727272727273	2	1	19	2	5	99
1	1	6	6	6.2	6.8	4.77777777777778	1.88888888888889	4.88888888888889	3	3.66666666666667	6	6	5	6	6.33333333333333	7	6.33333333333333	3	5.90909090909091	1	2	21	2	5	99
1	1	6	7	6.6	6.8	5.22222222222222	3.55555555555556	5	3.16666666666667	4.33333333333333	7	7	7	6.66666666666667	7	7	7	3.45454545454545	5.18181818181818	2	2	18	2	5	99
1	1	6.4	4.6	7	6.4	6.77777777777778	1.55555555555556	6	2.25	1.16666666666667	6	5	5.33333333333333	6.33333333333333	6.33333333333333	6.33333333333333	7	3.45454545454545	5.09090909090909	1	2	19	2	5	99
2	0	6.4	5.8	6.8	6.2	5	3.55555555555556	4.4	3.66666666666667	4.33333333333333	6	6.33333333333333	5.33333333333333	6	6.66666666666667	6.66666666666667	6.33333333333333	4.27272727272727	5.36363636363636	1	1	19	2	5	99
3	0	6	6.4	6.6	6.2	1.88888888888889	5	3.125	3.33333333333333	4.5	5.33333333333333	5	5.66666666666667	5.33333333333333	5.66666666666667	5.66666666666667	5.66666666666667	4.90909090909091	4.63636363636364	2	1	19	2	5	99
1	1	6.4	6.4	6.8	5.2	5.66666666666667	1.88888888888889	5.8	2.83333333333333	3	6.33333333333333	7	5.66666666666667	6	5.66666666666667	6.33333333333333	6	4.36363636363636	4.81818181818182	1	2	19	2	5	99
3	0	6.4	7	7	7	4.66666666666667	3.66666666666667	3.3	3.33333333333333	3.66666666666667	7	6	6	6	6.66666666666667	7	6.33333333333333	3.72727272727273	5.45454545454545	2	2	20	2	2	99
1	1	6.6	6.4	6.4	5.8	5.88888888888889	2.55555555555556	4.2	3.08333333333333	3.66666666666667	5.66666666666667	4.33333333333333	5.66666666666667	6	6	6	5	2.54545454545455	4.54545454545455	1	2	19	2	7	99
2	0	6.4	6.4	7	7	6.44444444444444	1.66666666666667	4.66666666666667	4.75	5.33333333333333	6.33333333333333	6	6.33333333333333	6.66666666666667	6.66666666666667	7	6.66666666666667	3.54545454545455	5.45454545454545	1	1	19	2	5	99
1	1	6.4	6.4	6.8	6.8	5.66666666666667	2	5.1	2.75	3.16666666666667	6.66666666666667	6.33333333333333	5.66666666666667	6.66666666666667	6.66666666666667	6.33333333333333	6.66666666666667	3.36363636363636	4.72727272727273	1	2	18	2	5	99
3	0	6.4	6.4	7	7	4.11111111111111	2	5.44444444444444	3	3.33333333333333	7	7	7	7	7	7	7	5.54545454545455	4.54545454545455	1	2	19	2	5	99
1	1	6.4	6.4	6	7	4.55555555555556	3.77777777777778	4.66666666666667	3.5	4.83333333333333	6	5.66666666666667	5	5.66666666666667	6	7	6	5.09090909090909	5.27272727272727	1	2	19	2	5	99
1	1	6.6	6.8	7	6.6	5.44444444444444	1.55555555555556	5.1	3	3.83333333333333	5.66666666666667	5.66666666666667	5.66666666666667	6.33333333333333	6	7	5.33333333333333	4.90909090909091	6.27272727272727	1	2	20	2	6	99
1	1	6.4	6.8	6.4	7	3.44444444444444	3.11111111111111	4	3	3	5.66666666666667	5	5	5.33333333333333	5.33333333333333	6.33333333333333	5	3.27272727272727	5	1	2	20	2	5	99
2	0	6.6	7	7	7	5.55555555555556	2.55555555555556	5.1	1.83333333333333	1.83333333333333	6.33333333333333	6	6	5.66666666666667	7	7	7	5.27272727272727	4.81818181818182	1	2	18	2	5	99
2	0	6.6	6.8	6.4	6.8	4.33333333333333	2	5	2.58333333333333	2.66666666666667	5	5	5	5	5.33333333333333	5.33333333333333	5	3.27272727272727	4.54545454545455	1	2	20	1	6	99
3	0	6.6	6.6	7	7	5.22222222222222	1.77777777777778	5.4	2.16666666666667	2.16666666666667	7	7	7	7	7	7	7	3.63636363636364	5.09090909090909	1	2	19	2	5	99
3	0	6.2	5.6	6.6	6.2	5.11111111111111	3.88888888888889	4.88888888888889	3.41666666666667	4.16666666666667	7	7	6.33333333333333	6.66666666666667	7	6.66666666666667	7	4.09090909090909	5.18181818181818	2	2	19	2	5	99
1	1	6.8	6.8	7	7	4.88888888888889	2.22222222222222	5.3	2.83333333333333	3.16666666666667	6	5.33333333333333	6	5.66666666666667	6.33333333333333	6.66666666666667	6	3.36363636363636	5.72727272727273	1	2	19	2	5	99
1	1	6.8	6.6	7	7	3.55555555555556	1.77777777777778	4.6	1.75	1.5	6	4.66666666666667	4.66666666666667	5.33333333333333	6	6.33333333333333	5.33333333333333	4	4.63636363636364	1	1	18	2	5	99
1	1	6.4	7	7	7	5.22222222222222	1.44444444444444	5.77777777777778	2.33333333333333	2.66666666666667	7	5.33333333333333	7	6.33333333333333	7	7	7	3.09090909090909	6.09090909090909	1	2	18	1	7	99
3	0	6.4	6.6	6.8	6.8	5.11111111111111	1.88888888888889	5.4	2.08333333333333	2.16666666666667	7	5	6	6	7	7	6.33333333333333	2.90909090909091	6	1	2	18	2	5	99
2	0	6.6	6.6	6.8	6.8	5.33333333333333	1.88888888888889	5.9	2.33333333333333	2	6.33333333333333	5	5	6.66666666666667	5.33333333333333	6.66666666666667	6	5.27272727272727	3.72727272727273	1	1	19	2	5	99
1	1	6.4	6.6	6.2	7	3.77777777777778	2	5.8	2.75	3	5.66666666666667	4	4	4.33333333333333	6	7	6	4.90909090909091	4.54545454545455	1	2	20	2	5	99
3	0	6.4	6.4	6.2	6.6	3.77777777777778	3.88888888888889	5.5	3.75	4.33333333333333	6.33333333333333	5	5.33333333333333	5.66666666666667	6	6.33333333333333	5.66666666666667	4.27272727272727	5.18181818181818	1	2	18	2	5	99
3	0	6.4	6.8	7	6.8	4.33333333333333	3.77777777777778	4	3.66666666666667	4.16666666666667	6	6	6.33333333333333	6	6.33333333333333	6.66666666666667	5.66666666666667	5	5.45454545454545	1	1	21	1	8	Hispanic
1	1	6.2	6	6.2	6.2	5.33333333333333	2.77777777777778	4.5	3.5	3.5	5	3.66666666666667	5.33333333333333	4.66666666666667	6	5.66666666666667	5.66666666666667	3.09090909090909	5	1	1	20	2	5	99
3	0	6.6	6	6.2	6.6	5	2.33333333333333	4.5	3.08333333333333	3	5	5.33333333333333	4.66666666666667	5	5.66666666666667	6	4.33333333333333	4.27272727272727	5.36363636363636	1	1	19	2	5	99
3	0	6.6	6.8	7	5.4	3	2.66666666666667	5	2.16666666666667	1.83333333333333	6.33333333333333	6.33333333333333	4	6.33333333333333	5.66666666666667	6.66666666666667	5	3.72727272727273	6.45454545454545	1	1	19	1	7	99
1	1	6.8	6.6	6.8	7	6	2	4.7	3.25	3.66666666666667	6.33333333333333	5	5.66666666666667	5	6.66666666666667	6.66666666666667	6.66666666666667	2.90909090909091	4.72727272727273	1	2	18	2	5	99
1	1	6.8	6.6	6.6	6.8	6.22222222222222	2	5.1	2.08333333333333	1.33333333333333	6.66666666666667	6.66666666666667	6.66666666666667	6.66666666666667	6.66666666666667	6.66666666666667	6.66666666666667	3.09090909090909	5.54545454545455	1	2	18	1	5	99
1	1	6.8	7	7	7	4.55555555555556	3	4.8	1.91666666666667	1.83333333333333	7	7	6.33333333333333	6	7	7	7	2.09090909090909	5.72727272727273	1	1	19	2	5	99
2	0	6.8	6.8	7	7	4.55555555555556	2.55555555555556	5.6	1.83333333333333	2.5	6	6.33333333333333	5.33333333333333	5.66666666666667	6	7	5.66666666666667	3.18181818181818	5.90909090909091	1	2	19	2	5	99
2	0	6.8	7	7	7	5.11111111111111	1.22222222222222	5.3	3.08333333333333	3.5	6.66666666666667	6	6	6.33333333333333	6.33333333333333	7	6.33333333333333	2.09090909090909	6.09090909090909	2	2	20	2	7	99
3	0	6.8	6.8	6.8	7	4.11111111111111	4.88888888888889	4.22222222222222	3.33333333333333	4	6	4.66666666666667	5.33333333333333	5	5	7	6	3.36363636363636	5.54545454545455	1	2	19	1	8	mexican american
1	1	6	6.4	6.4	7	3.88888888888889	3.77777777777778	4	3.83333333333333	5	4.66666666666667	5.66666666666667	3.66666666666667	6	5	6.66666666666667	7	2.90909090909091	5.45454545454545	1	2	19	2	5	99
3	0	5.8	3.4	7	4.6	5.55555555555556	1.66666666666667	4.7	3.16666666666667	2	5.33333333333333	5.33333333333333	6.66666666666667	5.33333333333333	5.33333333333333	5.66666666666667	6.66666666666667	3.54545454545455	3.72727272727273	2	2	19	2	5	99
1	1	6.6	6.8	6.4	6.8	4.88888888888889	1.66666666666667	4.8	3.66666666666667	4.66666666666667	7	5.66666666666667	5.66666666666667	6	6.33333333333333	7	7	5.81818181818182	5.27272727272727	1	1	18	2	5	99
3	0	7	6.4	6.4	7	6.44444444444444	1.77777777777778	5	3.25	3.5	7	7	6.66666666666667	7	7	7	7	3.81818181818182	4.90909090909091	1	1	19	1	5	99
1	1	7	6	6.4	6.6	4.11111111111111	2.11111111111111	4.3	2.5	3	6	5	4	4	5.66666666666667	6	6.33333333333333	4.18181818181818	4.63636363636364	1	2	19	2	7	99
3	0	7	6.2	7	6.8	5.33333333333333	2.33333333333333	5.7	2.5	2.83333333333333	6	5.33333333333333	5	5.33333333333333	6.33333333333333	6.66666666666667	5.33333333333333	4.54545454545455	5.09090909090909	1	2	19	2	5	99
1	1	7	6.4	6.2	4.6	4.33333333333333	5.33333333333333	4.66666666666667	4.91666666666667	6.16666666666667	6.66666666666667	6	6.33333333333333	6.33333333333333	6.66666666666667	7	6.33333333333333	3.36363636363636	3.81818181818182	1	1	18	2	5	99
1	1	7	7	7	7	5	3	3.6	2.75	3.33333333333333	7	6.33333333333333	6.66666666666667	5.66666666666667	6.33333333333333	7	7	4.36363636363636	5	1	1	19	2	5	99
1	1	7	6.8	6.8	7	3.88888888888889	3.88888888888889	3.7	2.75	2.16666666666667	6.33333333333333	4.66666666666667	6	5.33333333333333	6.33333333333333	6	6	4.27272727272727	6	1	2	19	2	5	99
1	1	7	7	7	7	5.66666666666667	2.33333333333333	5.1	2.83333333333333	3.66666666666667	7	7	7	7	7	7	7	5.09090909090909	6	1	2	19	2	5	99
1	1	7	7	7	7	4.66666666666667	2.33333333333333	6	2.08333333333333	2.16666666666667	5.66666666666667	5	5.66666666666667	6	6	6.33333333333333	5	3.63636363636364	4.81818181818182	2	1	19	2	2	99
1	1	7	6.4	7	7	5.55555555555556	3.55555555555556	6	3.25	4.5	7	7	7	7	7	7	7	5.90909090909091	6.45454545454545	2	2	19	2	5	99
2	0	7	7	7	4.6	5.77777777777778	1.33333333333333	4.77777777777778	1.5	2	7	7	7	7	7	7	7	4.27272727272727	4.72727272727273	1	1	18	2	5	99
2	0	7	7	7	7	6.66666666666667	2	4.1	2.66666666666667	3.33333333333333	6.33333333333333	6.66666666666667	6.33333333333333	6.66666666666667	6.33333333333333	7	7	4.63636363636364	5.09090909090909	1	2	18	2	5	99
2	0	7	7	7	7	5.44444444444444	2.33333333333333	5	3.41666666666667	4.83333333333333	6	4.66666666666667	5	5	6.66666666666667	6.66666666666667	6	3.09090909090909	6.27272727272727	1	2	18	2	5	99
2	0	7	6.6	7	6.6	5	1.77777777777778	4.4	3.41666666666667	4.33333333333333	7	6	5.33333333333333	6	6.33333333333333	6.66666666666667	6.66666666666667	5.63636363636364	5.63636363636364	1	1	18	1	8	Mexican
2	0	7	7	7	7	4.44444444444444	2	5.7	2.91666666666667	3.66666666666667	5.66666666666667	5.66666666666667	4.33333333333333	5.33333333333333	5.33333333333333	6.33333333333333	6	5.90909090909091	7	1	2	19	2	2	99
3	0	7	7	7	6.2	6.66666666666667	1.33333333333333	5.6	2.75	2	7	7	7	6.66666666666667	7	7	7	3.90909090909091	6.72727272727273	1	2	18	2	5	99
3	0	7	7	7	7	5.55555555555556	1.33333333333333	5.9	2.33333333333333	2.66666666666667	6	5	5.33333333333333	4	5.66666666666667	7	6.33333333333333	4.09090909090909	4.36363636363636	1	2	18	2	5	99
3	0	7	7	7	7	4	4	4.8	3.83333333333333	5.5	6	6	6	6	6	6	6	3.81818181818182	6	1	1	18	2	5	99
3	0	7	6.8	7	5.8	6.55555555555556	1.33333333333333	6	2.25	2	7	5.33333333333333	6.66666666666667	7	7	7	6.66666666666667	6	4.27272727272727	1	2	19	2	5	99
3	0	7	7	6.8	7	4.33333333333333	2.33333333333333	4.1	2.58333333333333	3.16666666666667	7	5.33333333333333	6.66666666666667	6.33333333333333	7	7	7	3.72727272727273	5.81818181818182	1	2	20	1	8	Mexican-American/Chicana
