# Supplementary material for: Animal Magnetism: Metaphoric Cues Alter Perceptions of Romantic Partners and Relationships
Source: PLoS One. 2016 May 26;11(5):e0155943. doi: 10.1371/journal.pone.0155943 (PMC4881897; doi:10.1371/journal.pone.0155943)
Supplement: S5 File — Study 2 data in comma-delimited (.csv) file format. (CSV) [file pone.0155943.s005.csv]

Cond	sat	attract	intimacy	commit	ACCESS_TOTAL	totPA	totNA	METAPHOR_JOURNEY	METAPHOR_FORCE	gender	age	latino	race	love_styles_ranking_01	love_styles_ranking_02	love_styles_ranking_03	love_styles_ranking_04	love_styles_ranking_05	love_styles_ranking_06	important_ranking_01	important_ranking_02	important_ranking_03	important_ranking_04	important_ranking_05
1	3.2	7	2.6	4.14285714285714	3	4.55555555555556	4.22222222222222	6.09090909090909	7	2	18	1	8	1	4	6	5	3	2	my parents	school	my future	my family	my ex boyfriend
1	2.8	2.8	3.4	1.42857142857143	0	4	4.33333333333333	3.45454545454545	3.57142857142857	1	18	1	8	4	1	3	2	5	6	happiness	my mother	success	internal discovery	mind altering
2	3.6	3.4	7	1.85714285714286	2	2.66666666666667	4.88888888888889	5.18181818181818	5.14285714285714	2	18	2	6	5	1	4	2	3	6	family & friends	religion	career	goals	happiness
1	3.2	3.6	4	2.14285714285714	0	4.44444444444444	3.11111111111111	3.36363636363636	4.35714285714286	1	18	2	5	6	1	3	2	5	4	Faith	Family	Friends	Happiness	Giving all I got
2	5.2	6	7	4.57142857142857	1	4.88888888888889	3.33333333333333	4.90909090909091	4.71428571428571	1	18	2	5	1	6	2	3	5	4	Jesus	Family	School	Friends\	People
1	5	2.8	1.6	1.57142857142857	2	4.66666666666667	4.33333333333333	4.72727272727273	4.5	1	18	2	5	3	6	5	4	2	1	family	goals	money	friends	fun
2	2.4	4.6	3.8	3.57142857142857	1	4.77777777777778	2.88888888888889	2.45454545454545	3	2	18	2	5	3	5	6	4	2	1	family	goals.. school/singing	God	friends	love
1	3.4	4	5	3	1	5.33333333333333	1.66666666666667	5.63636363636364	6.07142857142857	1	18	1	5	2	6	3	4	5	1	people	goals	grades	Church	fun
1	4.8	3.6	5	3.57142857142857	2	3.88888888888889	3.77777777777778	5.27272727272727	4.28571428571429	2	18	2	5	3	2	1	5	6	4	Jesus	Relationships/Friendships	Doing well in school	Excitement	Music
1	4.2	4.4	4.4	3.42857142857143	2	3.66666666666667	2.44444444444444	3.09090909090909	3.07142857142857	1	18	2	5	6	1	2	4	5	3	Living/God	Family	Ethics	Education	Work
2	3	6	5	2.85714285714286	1	3.22222222222222	3.11111111111111	2.54545454545455	3.57142857142857	1	18	1	5	3	4	2	6	5	1	education	family	friends	significant other	enjoyment
1	4	3.6	4.8	1.71428571428571	1	4.22222222222222	4.11111111111111	4.45454545454545	3.85714285714286	2	18	2	5	5	3	1	2	4	6	Relationships with friends and family	Laughter and joy	Being challenged	Spirituality	Personal acceptance
2	5	3.2	4	3.28571428571429	3	4.22222222222222	3.33333333333333	3.45454545454545	4.21428571428571	2	18	2	5	6	1	3	2	4	5	god	family	friends	school	sports
1	5.6	3.4	7	2.42857142857143	2	6.11111111111111	2.88888888888889	3.18181818181818	4.14285714285714	2	18	2	5	3	6	1	2	4	5	Family	relationships	integrity	discipline	success
1	2.8	5.2	5.6	3.14285714285714	1	5	2	3.09090909090909	4.21428571428571	1	18	2	5	6	4	3	5	2	1	GET AN AGGIE RING. MATRICULATE FROM COLLEGE. BECOME A PHARMACEUTICAL REPRESENTATIVE. GET MARRIED AND HAVE A FAMILY	99	99	99	99
2	3.8	4.8	4.8	3.42857142857143	0	4	4	5.45454545454545	5.14285714285714	1	18	2	5	3	2	5	1	6	4	School	Goals	Work	Relashionships	family
1	4	4	4	4	2	6	1.22222222222222	4	4	2	18	2	5	4	5	3	6	2	1	my relationship with God	Relationships with others (friends family dog everyone)	School	Staying focused	work
2	4	4	4	4	1	4.22222222222222	3.11111111111111	6.09090909090909	6.42857142857143	2	18	1	8	4	6	5	3	2	1	Family	School	Friends	Food	Relationships
2	4	4	4	4	1	3.77777777777778	3.55555555555556	4.45454545454545	4.35714285714286	2	18	2	2	3	5	2	1	4	6	my family	education	being successful	my dogs	keeping stuff in order
2	4	4	4	4	1	5.22222222222222	1.44444444444444	4.54545454545455	3.35714285714286	1	18	2	5	3	6	2	4	1	5	religion	friendships	grades	fishing	wrestling
2	4	4	4	4	2	6.66666666666667	1.88888888888889	3.45454545454545	2.64285714285714	2	18	2	5	3	6	1	5	4	2	1. Being fully excepted into A&M	Pick a major that I love full heartedly.	Find a job that I love waking up to in the morning	Make my family proud.	Find a boyfriend who loves me for me.
2	4	4	4	4	3	5.66666666666667	3	2.81818181818182	3.5	1	18	2	5	5	2	4	1	6	3	Completing my career goeal	School	Sports	Having a fun time	Finding that someone
2	4.2	4	4	3.57142857142857	2	3.88888888888889	3.44444444444444	4	4.92857142857143	2	18	2	5	5	2	1	4	6	3	Family	School	Dog	Friendship	My Belongings
1	4.8	4.6	4.4	4.28571428571429	3	4.22222222222222	2.44444444444444	4.45454545454545	3.57142857142857	2	18	2	5	4	6	1	5	2	3	faith	family	goals	career	money
2	5	6	5.8	4.28571428571429	1	4.11111111111111	3.22222222222222	5.72727272727273	5.42857142857143	1	18	2	5	4	3	1	6	2	5	#1. God/ Faith/ Religion	#2. Family/ Loved Ones	#3. Seeking my purpose in this earth	#4. Being a good person	#5. Respect the earth (Gods creation) and those around me
2	4	3.4	6	3.14285714285714	1	5.55555555555556	1.77777777777778	4.54545454545455	5.35714285714286	2	18	2	2	4	6	2	1	5	3	graduating	passing classes	getting through the gateway program	family	friendship
2	3.6	4.8	4.2	4	1	4.66666666666667	3.44444444444444	4	4.28571428571429	1	18	2	5	4	6	1	5	2	3	Family	Friends	school	future	God
2	4.8	4	4	3.71428571428571	2	3.22222222222222	1.88888888888889	5	5	1	18	2	5	2	6	5	1	3	4	School	Friends	Girlfriend	Family	Partys and Hunting
1	4.8	3.4	5.2	2.28571428571429	1	4.44444444444444	4.33333333333333	4.45454545454545	4	1	18	2	5	5	1	3	2	6	4	academic goals	fun	social life	physical fitness	sleep
2	5.4	5.8	5.6	5	1	5.77777777777778	2.44444444444444	5.45454545454545	4.85714285714286	1	18	2	5	5	6	3	4	2	1	Religion	Family	Grades	Relationship	Friendship
2	5.6	4	6.6	3.57142857142857	1	4.77777777777778	3.11111111111111	4.63636363636364	4.14285714285714	2	18	2	4	6	5	1	2	3	4	Family	academics	Church	Relationships/friends	Sports
2	3	5.2	4.4	4.57142857142857	1	5.11111111111111	3.55555555555556	4.09090909090909	3	1	18	2	5	4	5	2	6	3	1	RELATIONSHIPS	MODERATE SUCCESS	SPIRITUAL CONSISTENCY	BECOMING A FATHER/HUSBAND	MONEY
1	4	4.4	6.4	4.57142857142857	1	4.66666666666667	3.77777777777778	6	4.85714285714286	2	18	1	5	2	6	3	1	4	5	God	Family	School	My appearance	My friends/boyfriend
2	4.6	4.4	4.2	4.71428571428571	2	3.44444444444444	3.66666666666667	4	3.57142857142857	2	18	2	5	2	6	1	3	5	4	God	my family	friends	my goals	me
1	5	5.6	5.4	4	2	3.55555555555556	1.88888888888889	4.09090909090909	4.92857142857143	1	18	2	5	5	6	1	4	3	2	god	family	school	girlfriend	dog ;)
1	4.4	4.4	5.6	4	1	5.88888888888889	1.44444444444444	4.72727272727273	4.07142857142857	1	18	2	5	1	5	3	4	6	2	God	Family	Friends	Sports	School
2	4.6	4.6	5.4	4	1	5	3.11111111111111	4.45454545454545	4.14285714285714	1	18	2	5	2	4	5	1	6	3	God	Crossfit	Grades	Mentors	Money
2	5	4	5.4	4.57142857142857	1	4.33333333333333	3.88888888888889	3.72727272727273	2.5	1	18	2	5	5	6	1	2	4	3	Faith	Family	Friends	Goals	Fun
1	5	5.6	5.8	4.42857142857143	2	4.88888888888889	3.66666666666667	4	4.5	2	18	1	5	1	6	2	4	3	5	God	Family	Education	AJ PULLIAM	HECTOR TABOADA
2	5	3.8	5	4.28571428571429	2	5	2.44444444444444	4.09090909090909	4.42857142857143	1	18	2	5	2	5	3	1	6	4	Family	God	Friends	beliefs	Goals
2	5	5.4	4	4.42857142857143	2	4.22222222222222	4.66666666666667	6.81818181818182	6.71428571428571	2	18	2	5	2	4	3	1	6	5	God	Family	School	Friends	Sports
2	5.8	6.2	5.6	5.14285714285714	1	5	4.22222222222222	5.54545454545455	5.42857142857143	1	18	2	5	3	6	1	5	4	2	god	family	country	school	friends
1	5	5.2	4.2	5.14285714285714	1	5.66666666666667	1.77777777777778	5.81818181818182	5.78571428571429	2	18	2	2	5	6	2	1	3	4	School	Family	Friends	Relationship	Happiness
1	6	4.4	6	4.57142857142857	1	3.55555555555556	2.44444444444444	4.27272727272727	4.28571428571429	2	18	2	2	4	3	1	6	2	5	faith	family	honesty	trust	integrity
2	5.4	6	6.2	5.42857142857143	2	5.22222222222222	3.55555555555556	5.45454545454545	4.85714285714286	1	18	1	5	1	6	4	3	5	2	becoming a mechanical engineer	staying in touch with all my close friends	continue to be close to God	get married and have kids	continue to be close to my family
1	5	6	6.4	6.14285714285714	3	4.77777777777778	2.88888888888889	3.90909090909091	2.78571428571429	2	18	1	8	1	4	6	5	2	3	GOD	BEN	PAULA (SISTER)	HAPPINESS	TRAVEL
1	5.4	5.6	6.2	5.57142857142857	1	4.33333333333333	3	4.72727272727273	3.42857142857143	1	18	2	5	4	3	1	2	6	5	God	family	school	girlfriend	nurishment
2	5.6	5.8	5.2	5.14285714285714	1	5.11111111111111	2.44444444444444	5.18181818181818	5.78571428571429	1	18	2	5	2	6	1	3	5	4	Graduating college	Striving in my relationship with the Lord	Loving my family	being friendly to everyone i meet	Find a great girl to marry
2	6.2	6	6.4	5.71428571428571	1	3.77777777777778	2.11111111111111	5.36363636363636	6.92857142857143	1	18	2	5	2	5	6	3	4	1	Friends and family	fun	sucess	music	math
2	6	6	6.6	5.71428571428571	1	4.88888888888889	1.66666666666667	4.27272727272727	3.71428571428571	2	18	2	5	2	6	1	5	4	3	God	Family	boyfriend	friends	figure skating
1	6.4	6.4	6.6	6.28571428571429	2	4.22222222222222	2	3.36363636363636	3.21428571428571	1	18	2	5	2	6	4	5	3	1	School	My girlfriend	God	Family	Friends
2	6.6	6.2	7	6	1	5	2.22222222222222	4.09090909090909	3.57142857142857	1	18	2	5	3	4	1	5	6	2	Religion (christian)	family (girlfriend included)	work/School	Friends	My well being health happiness
2	5.8	6	5	6	1	4.77777777777778	2.66666666666667	3.27272727272727	3.57142857142857	2	18	2	5	1	6	5	4	2	3	#1 SUCCESS IN SCHOOL	#2 FAMILY	#3 MY RELATIONSHIP	#4 FINDING A STABLE JOB	#5 STAYING HEALTHY
2	5.2	6.6	6.6	6.42857142857143	1	3.66666666666667	3	5.45454545454545	5.5	2	18	2	5	2	4	6	5	1	3	My relationship	My friends	My education	That I enjoy myself	My family
2	4.4	5.4	5	6.42857142857143	1	5.66666666666667	2.11111111111111	4.63636363636364	3.64285714285714	1	18	2	5	4	6	1	2	5	3	My future	Family	Career	my friends	my kids
1	5.6	7	6.2	6.71428571428571	3	4	3.22222222222222	5.27272727272727	5.71428571428571	1	18	2	5	1	5	4	6	2	3	education	girlfriend	family	eagle scout	friends
1	5.6	5.8	6.8	6	0	4.22222222222222	1.88888888888889	4.36363636363636	3.71428571428571	2	18	2	5	3	6	1	2	5	4	school	rodeo (passion)	family	boyfriend	religion
2	6	7	7	6.85714285714286	1	5	2.22222222222222	3.36363636363636	4.07142857142857	1	18	2	5	3	6	2	5	4	1	God	Family	Success	Happiness	CHILDREN
1	2.6	7	7	6.28571428571429	3	1.77777777777778	4.11111111111111	2.36363636363636	4.78571428571429	2	18	2	5	4	6	3	5	2	1	God/Jesus Christ	life	love	happiness	people
2	4.6	4.8	6.8	4.42857142857143	3	6.22222222222222	3.44444444444444	4.81818181818182	4.07142857142857	2	18	2	5	4	5	1	6	2	3	Grades	family	boyfriend	friends	my dog
1	5.2	7	6.8	5.28571428571429	1	2.66666666666667	2.77777777777778	5.72727272727273	4.42857142857143	2	18	2	5	6	2	1	4	5	3	God	companionship	kids	family	happiness
1	5.4	5.6	6.8	4.85714285714286	1	3.77777777777778	1.33333333333333	4.63636363636364	4.07142857142857	2	18	2	5	4	5	1	3	6	2	God	Family	Happines	Success	Romatic Relationship
2	6	6.2	5.6	5.85714285714286	3	3.88888888888889	3.22222222222222	6.18181818181818	3.92857142857143	2	18	1	8	6	3	2	1	4	5	MOM	sister	academics	religion	friends
2	4.2	4.6	4.2	4.71428571428571	2	4.44444444444444	3.88888888888889	4.45454545454545	3.85714285714286	2	18	2	5	4	1	5	2	3	6	family	goals	friends	religion	love
1	6	6	6.8	6.42857142857143	3	5.22222222222222	2.44444444444444	4	4	1	18	1	7	1	6	3	5	4	2	success	people	god	goal	fub
2	6.6	6.4	7	6.85714285714286	1	3.44444444444444	3.33333333333333	5.27272727272727	5	2	18	2	5	2	6	1	5	4	3	God	Family	Friends	School work	exercise
1	6.2	6.8	7	6.71428571428571	0	5.44444444444444	1.33333333333333	2.45454545454545	3.07142857142857	2	18	2	5	4	6	1	5	2	3	graduate college	get married	have kids	share God"s love\	impact other people"s lives
1	6.8	6.4	7	7	2	4.88888888888889	3.22222222222222	3.72727272727273	4	2	18	1	7	1	6	3	5	4	2	faith	family	relationships	education	morals
1	6.8	6.4	7	6.14285714285714	2	4.55555555555556	1.11111111111111	3.81818181818182	3.14285714285714	1	18	2	5	2	6	4	5	3	1	God Family Girlfriend School Social life	Family	Girlfriend	School	Social Life
2	6.8	6.8	6	6.85714285714286	1	4.66666666666667	2	4.63636363636364	4.42857142857143	2	18	2	5	1	6	3	5	4	2	family	faith	friends	goals	education
2	6.6	6.4	6.8	6.85714285714286	1	4.33333333333333	2.77777777777778	4.45454545454545	6.07142857142857	1	18	1	8	1	6	3	5	4	2	religion	family	friends	education	baseball
1	5.8	7	7	6.14285714285714	2	4.77777777777778	1.55555555555556	6.81818181818182	4.85714285714286	2	18	2	5	2	5	1	4	6	3	God	Familu	Friends	Relationship	Healthy lifestyle
1	6.2	6.6	7	5.28571428571429	1	4.44444444444444	2.66666666666667	4.18181818181818	4.64285714285714	2	18	2	5	6	5	1	3	2	4	God	Family	Friends	Boyfriend	Every human being
1	6.4	7	6.8	6.57142857142857	3	6	1.55555555555556	5.90909090909091	5.78571428571429	2	18	1	5	3	6	5	2	4	1	family	girlfriend	education	money	job
1	6.6	7	6.8	6.85714285714286	2	6.11111111111111	1.66666666666667	4.81818181818182	4.71428571428571	2	18	2	5	3	6	2	5	4	1	Family	Boyfriend best friends	My happiness	my future	others" happiness
1	6.6	5.8	7	6	2	6	1.11111111111111	5.09090909090909	3.42857142857143	2	18	2	5	4	6	1	3	2	5	finishing school	family	friends	my boyfriend	a job
1	6.6	6.4	6.4	6.71428571428571	1	6.11111111111111	3.33333333333333	5.09090909090909	5	1	18	1	8	3	6	4	5	1	2	Family	Friends and Partner	Graduataing college	Making a great career selection	Religion
2	6.8	7	7	7	4	4.11111111111111	3	4.54545454545455	2.64285714285714	2	18	2	5	2	6	4	5	3	1	God	Family and Friends	Relationship	Education	Fun
1	7	7	7	7	2	4.66666666666667	2.77777777777778	5.81818181818182	5.64285714285714	1	18	1	5	1	5	4	6	3	2	Loving my girlfriend with all my heart and making sure she is always happy	Getting a good education and pushing myself to finish school in less than 4 years	Marrying my girlfriend my senior year of college	Keeping my family close to my heart and making sure Im there for them like they are for me	Making the effort to attain a career that I will not only keep but actually have a passion for.
1	7	6.8	7	7	1	4.55555555555556	2.33333333333333	4.45454545454545	4.07142857142857	2	18	2	5	1	6	4	5	3	2	Religion	Family	Boyfriend	Future family	future career
1	7	6.8	7	7	2	5.88888888888889	1.88888888888889	5.27272727272727	5.57142857142857	1	18	2	5	2	6	1	5	4	3	God	My love for my friends and family	My purpose to heal people	My schoolwork	My job
1	7	7	6.6	7	3	5.44444444444444	2.33333333333333	5.27272727272727	5.42857142857143	1	18	2	5	1	6	2	5	4	3	My beautiful girl	school	my goals	work	family
1	7	7	7	6.85714285714286	1	4.88888888888889	2.66666666666667	5.27272727272727	6	2	18	2	5	2	6	3	5	4	1	family; mom dad sister	partner	friends	school	God
2	7	7	7	7	2	3.66666666666667	1.66666666666667	3.54545454545455	4.5	1	18	2	5	1	6	3	4	5	2	family	Girlfriend	School	Health	Helping Others
2	7	7	7	7	1	6.11111111111111	1	7	7	1	18	2	5	2	6	3	5	4	1	my religion	my family	my relationship	my education	my career
2	2.8	1.4	4.4	1.14285714285714	0	4.11111111111111	4.55555555555556	5.54545454545455	5.57142857142857	2	19	2	5	6	1	2	3	5	4	God	Family	goals	friends	people
1	3.6	4.2	5.2	3.57142857142857	2	5.33333333333333	3.33333333333333	5.81818181818182	5.71428571428571	1	19	2	5	6	4	2	1	3	5	loving family	safe environment	not have to worry about money	the prusuit of happiness	religion based houshould
2	2.8	5	3.6	3.71428571428571	1	5	3	4	4.35714285714286	2	19	2	5	4	5	6	3	1	2	family	God	friendship	my dog	school
2	3.8	3.8	3.4	2.71428571428571	1	5.22222222222222	2	3.90909090909091	4.42857142857143	2	19	2	5	5	6	1	2	3	4	Family	friends	jesus	school	health
2	1	5.2	3.4	4	2	3.55555555555556	4.55555555555556	2.36363636363636	4.14285714285714	2	19	2	5	2	6	1	3	4	5	Family	sucess	friends	God	Staying healthy
2	4	4	3.8	3.85714285714286	2	3.66666666666667	3.11111111111111	4.90909090909091	5.21428571428571	1	19	2	5	4	6	3	2	5	1	friends	family	career	knowledge	ice cream
1	2	6	4.2	4.85714285714286	1	7	1	1	1	1	19	2	5	3	6	4	5	2	1	family & friends	my country	the world	religious obligations	myself
2	5.6	4.8	6.4	5.42857142857143	2	4.44444444444444	4	2.36363636363636	1.57142857142857	2	19	2	5	5	3	1	2	6	4	eternal salvation	family	a happy life	goals	friends
1	5.2	5.2	5.6	4.85714285714286	1	5.66666666666667	1.55555555555556	3.90909090909091	4.28571428571429	2	19	2	5	5	6	1	3	2	4	family	performing well in school and in my future endeavors (law school)	keeping a positive outlook on life and faith	being healthy; eating properly and exercising	eventually being in a healthy fulfilling long-term relationship
2	4	5.6	6.4	6.42857142857143	1	4.22222222222222	1.88888888888889	4.90909090909091	2.28571428571429	2	19	2	5	3	5	1	2	6	4	Family	School/Education	Friends	Love/Significant Other	Success and Career Potential
2	6	5.8	6.8	6.57142857142857	1	4.88888888888889	1.55555555555556	4.54545454545455	4.14285714285714	2	19	2	5	1	6	2	4	5	3	family	friends	boyfriend	goals	dog
1	6.2	5.4	6	5.85714285714286	1	4.44444444444444	2.22222222222222	5.72727272727273	4.64285714285714	1	19	2	5	4	6	1	3	5	2	Family	School	My relationship	God	Money
1	4.6	7	7	7	3	6	1.44444444444444	6.27272727272727	6.35714285714286	2	19	2	5	1	6	3	4	5	2	God	my boyfriend	my family	school	becoming an accountant for Exxon Mobile
1	3.6	7	7	6.57142857142857	1	4.55555555555556	2.33333333333333	7	6.64285714285714	2	19	2	2	1	4	3	6	2	5	Family	School	Boyfriend	God	Career
1	7	7	7	7	1	5	1.33333333333333	6.81818181818182	4.92857142857143	1	19	2	5	4	6	3	5	2	1	Girlfriend	job	school	fitness	health
2	2.6	1.2	5	2.71428571428571	2	3	5.77777777777778	6	6.42857142857143	2	20	2	5	6	2	3	1	4	5	job	family	friends	happiness	love
2	3.2	4.2	3.8	2.71428571428571	1	4	3.33333333333333	4.45454545454545	3.64285714285714	1	20	2	5	5	6	1	2	4	3	Family	Relationship	Volunteering	Career Contentment	Friends
2	4.2	4	4.4	3.71428571428571	0	2.44444444444444	1.55555555555556	3.45454545454545	3.64285714285714	1	20	2	5	6	5	1	4	2	3	Family	Health	Wealth	Peace of Mind	Ambitions
1	3	4.6	2.8	4.57142857142857	2	4.22222222222222	2.77777777777778	3.72727272727273	5.07142857142857	2	20	2	6	3	6	4	5	2	1	Family	School	Track	Security	Love
1	5.2	5.6	5.6	4.14285714285714	2	3	3.88888888888889	2.72727272727273	2.92857142857143	2	20	1	5	5	6	2	1	4	3	family	friends	school	my future	my future
1	4.6	4	6	3.28571428571429	1	5.11111111111111	1.55555555555556	5.27272727272727	4.78571428571429	2	20	1	5	5	6	1	3	4	2	church	family	friends	love	career
2	6	5.6	6.8	5	3	4.22222222222222	1.55555555555556	4.54545454545455	3.28571428571429	1	20	2	5	3	5	1	6	4	2	god family friends sports school	god family friends making good grades sports	friends	school	sports
1	6	6.2	5.4	5	1	6.44444444444444	1.77777777777778	4.63636363636364	4.14285714285714	2	20	2	5	2	6	1	5	3	4	family	happiness	travel	friends	success
2	2.4	3.6	3	2.42857142857143	0	4.22222222222222	2.33333333333333	3.72727272727273	2.85714285714286	2	20	2	5	3	6	5	2	1	4	faith (in God)	family	friends	having a life goal	being true to oneself
2	5	5.4	6.8	3.57142857142857	1	3.77777777777778	3	3.63636363636364	5.07142857142857	2	20	2	5	3	6	1	4	5	2	family	goals	love	animals	enjoyment
2	3.6	4.4	4.8	4.71428571428571	0	3.22222222222222	2.33333333333333	4.63636363636364	4.71428571428571	1	20	2	6	5	3	1	2	4	6	God	Family	Friends	Football	Food
1	5.8	5.8	5.8	6.71428571428571	3	2.66666666666667	4.55555555555556	6	6	2	20	2	5	1	6	4	3	5	2	love	hope	family	happy	friends
1	5.6	5.8	5.6	5.85714285714286	3	4.33333333333333	2	4.54545454545455	4.57142857142857	2	20	1	8	4	5	1	6	2	3	family	school	boyfriend	staying true to myself	making myself and family proud
1	5.8	7	4.2	6.71428571428571	1	2.22222222222222	5.77777777777778	4.54545454545455	1	2	20	2	5	3	6	5	2	4	1	God	family/friends	future	school	happiness
1	6	6	6	6	1	4.55555555555556	2.66666666666667	4.54545454545455	4.21428571428571	2	20	2	5	3	6	2	1	5	4	Deepening relationship with God	Getting my body healthy	Marrying the love of my life	Having children	Developing more close friendships
1	5.8	6	5.4	4.85714285714286	2	4.33333333333333	2.77777777777778	2.90909090909091	2.14285714285714	2	20	2	5	6	4	1	3	5	2	family	music	friends	happiness	school
1	6.6	6.6	6.8	6.71428571428571	3	6.11111111111111	1.33333333333333	4.54545454545455	4.42857142857143	2	20	2	5	2	6	1	5	4	3	family	graduate get a job	my dog	boyfriend	friends
2	6	4.8	6	5	3	5.11111111111111	2.22222222222222	3.36363636363636	2.78571428571429	2	20	2	5	3	4	5	2	1	6	Friends/Family	School	Success	Boyfriend	Life Goals
2	5.4	6	5	5.85714285714286	0	3.77777777777778	2.33333333333333	4	3.71428571428571	1	20	2	5	3	6	2	5	4	1	religion	family	myself	friends	hobbies
1	6.4	6.4	6.4	6.57142857142857	4	4.11111111111111	2.55555555555556	4.81818181818182	3.71428571428571	1	20	2	5	1	6	2	5	4	3	God	Family	School	Friends	Sports
1	6.6	5.8	5.8	6.42857142857143	3	5.66666666666667	2	4.18181818181818	3.5	1	20	2	5	1	4	6	5	3	2	Values	Purpose	Relationships	Empathy	Self-Sacrifice
2	5.8	6.4	6.6	7	0	2.33333333333333	1.77777777777778	5	5.64285714285714	1	20	2	5	2	6	3	5	4	1	physical and mental health	realtionship stability	Friendships	Family loyalty	Faith
1	6.6	7	6.8	6.57142857142857	1	6.55555555555556	2.22222222222222	4.63636363636364	2.78571428571429	2	20	2	5	3	6	1	2	5	4	#1 Keeping my faith with God #2 Keeping up and maintaining my grades in school #3 Maintaining close freindships and close relationships with my family #4 Maintaining a solid romantic relationship with my boyfriend and #5 Meeting expectations and working hard for the leadership roles I am involved in in various organizations	Maintaining good grades in school	maintaining a solid relationship with my friends and family	Maintaining a firm romantic relationship with my boyfriend	meeting expectations and working hard for the leadership positions I hold in various organizations
1	6.6	6.4	7	6.71428571428571	2	4.88888888888889	2.22222222222222	3.18181818181818	3.07142857142857	1	20	2	5	5	4	2	6	3	1	Goals	Relationship	knowledge	social life	food
2	6.8	6.8	6.8	7	2	4.66666666666667	1.33333333333333	4.18181818181818	4.42857142857143	1	20	2	5	1	6	2	5	4	3	Get a good job.	Marry my girlfriend.	Attend graduate school.	Have children.	Reach a point where money is of no issue.
1	6.4	5.8	5.4	6	0	3.33333333333333	2.11111111111111	4.18181818181818	4.42857142857143	1	20	2	5	3	6	1	2	5	4	God	Family	School	relationships	finding a job
1	7	7	7	7	2	5.44444444444444	2.22222222222222	5.72727272727273	4.78571428571429	2	20	2	2	3	6	1	2	5	4	family	my goals	health	my boyfriend	friends
1	7	7	7	7	2	6.66666666666667	1.22222222222222	5.09090909090909	5.14285714285714	1	20	2	5	2	6	3	5	4	1	Get my degree	My family	My girlfriend	My fraternity	friends
2	7	7	7	7	1	4.22222222222222	1.66666666666667	5.09090909090909	4.28571428571429	2	20	2	2	1	4	3	6	5	2	Family	God	School	Happiness	Money
2	3	1	1	2.71428571428571	1	4.33333333333333	3	2.09090909090909	2.14285714285714	2	21	2	5	6	1	3	2	4	5	God	Family	Friends	School	PT school
2	5.8	5.6	5.6	4.57142857142857	1	5.33333333333333	2.22222222222222	4.36363636363636	3.57142857142857	1	21	2	5	5	6	3	1	2	4	satisfaction with myself	being close to family members	having friends that i care about	success in my endeavors	personal satisfaction
2	3.4	5.2	5.6	5	1	3.11111111111111	3.66666666666667	5	4.71428571428571	2	21	2	5	4	6	1	3	5	2	School/goals	family	friends	work	myself
2	5.2	5.6	7	5.28571428571429	1	4.66666666666667	2.11111111111111	5.45454545454545	4.42857142857143	2	21	1	5	2	3	1	5	6	4	god family school friends money	god family school future money	god family school future money	god family school future money	god family school future money
1	3.2	4.8	4.6	4.28571428571429	1	2.44444444444444	4.33333333333333	3.81818181818182	4.21428571428571	2	21	2	5	4	2	3	1	6	5	graduate Texas A&M	Lose weight and get in shape	move to austin	find a good job	be in a stable enough place physically and financially to get a dog
1	5.4	5.8	5.8	5	2	5.77777777777778	3.44444444444444	5.72727272727273	4.14285714285714	1	21	1	5	3	6	1	2	5	4	goals	family	trustworthiness	happiness	respect
2	6	6.4	5.6	6.42857142857143	1	3.55555555555556	3	4.63636363636364	5.28571428571429	2	21	2	5	1	6	5	3	4	2	finish college	family	start a career	financial security	have a family of my own
2	4.4	6.6	5.6	5	3	5.77777777777778	1.66666666666667	5.63636363636364	3.35714285714286	2	21	2	6	1	3	6	4	5	2	Family	God	School	Career	Romantic relationship
2	5.8	7	7	7	1	7	1	7	7	1	21	1	5	3	6	4	1	2	5	family	friends	happiness	life	career
2	3.6	3	3.4	3.57142857142857	1	4	3.66666666666667	5	2.92857142857143	2	22	2	2	5	1	2	3	4	6	experience	family	adventure	passion	friends
1	5	5.2	3	3.42857142857143	4	5	2.44444444444444	6	6.71428571428571	2	22	2	5	3	6	1	4	5	2	Family	Job	School	Dog	Goals
2	6.6	3.8	7	3.85714285714286	0	5.44444444444444	1.44444444444444	4	4	1	22	2	5	6	4	1	3	5	2	FAMILY	FRIENDS	EDUCATION	HELPING OTHERS	LIVING MY LIFE FOR ME
2	5.2	5.6	5	4.28571428571429	2	3	3	5.09090909090909	4.42857142857143	1	22	2	5	1	6	5	2	4	3	Family	Love	Friendship	Successful Future	Being the best person I can be treating others with respect.
1	2.6	5.6	5.6	5.57142857142857	2	4	3	4.18181818181818	3.78571428571429	2	22	1	5	2	5	1	3	4	6	family	education	career goals	my boyfriend	friends
1	6.4	7	7	6	2	4.44444444444444	2.44444444444444	4	3.21428571428571	2	22	1	8	4	6	2	5	3	1	my futue	family	person i am dating	who i am as a person	money
1	5.4	5.6	6	6.14285714285714	0	4	3.33333333333333	4	4.78571428571429	1	26	2	5	2	3	4	6	5	1	God Family Happyness Job survival	oops sorry family	happyness	job	basic survival
2	6.2	7	7	7	2	6.44444444444444	2	6.45454545454545	5.35714285714286	1	41	2	5	2	5	1	6	4	3	God	Family	Country	Education	Success
2	3.8	4.4	5	6.42857142857143	2	3.55555555555556	2	3.45454545454545	4.35714285714286	2	48	2	6	3	5	1	4	6	2	my family	God is first then family.	health	goals	stability
1	1.6	2.6	3.2	1.28571428571429	1	3.11111111111111	2.55555555555556	2.63636363636364	2.92857142857143	1	99	2	5	6	1	3	2	5	4	school	my fiction writing	my reading goals	my friends	my family
1	5.4	6	7	6.28571428571429	0	4.22222222222222	1.88888888888889	4.81818181818182	4.85714285714286	99	99	99	99	99	99	99	99	99	99	99	99	99	99	99
1	6.4	6.6	7	7	2	4.33333333333333	1.33333333333333	2.54545454545455	4.28571428571429	1	99	2	5	3	6	1	5	4	2	relationship	job	family	home	friends
